# Supplementary material for: Construction of Co-Modified MXene/PES Catalytic Membrane for Effective Separation and Degradation of Tetracycline Antibiotics in Aqueous Solutions
Source: Molecules. 2024 Oct 22;29(21):4995. doi: 10.3390/molecules29214995 (PMC11547915; doi:10.3390/molecules29214995)
Supplement: Supplementary file 1 [file molecules-29-04995-s001.zip]

Archive with 1 entries (1 files):
- molecules-3199378-supplementary.pdf
